# Supplementary material for: Two new species of Membranacea Qin & Zhang from China (Hemiptera, Cicadellidae, Typhlocybinae, Empoascini)
Source: Zookeys. 2013 Jan 21;(260):77–83. doi: 10.3897/zookeys.260.4560 (PMC3591777; doi:10.3897/zookeys.260.4560)
Supplement: XML Treatment for Membranacea [file zookeys.260.4560-treatment1.xml]

<!DOCTYPE tp:taxon-treatment
  PUBLIC "-//TaxonX//DTD Taxonomic Treatment Publishing DTD v0 20100105//EN" "tax-treatment-NSO.dtd">
<tp:taxon-treatment xmlns:tp="http://www.plazi.org/taxpub"><tp:treatment-meta><mixed-citation publication-type="journal"><person-group><name><surname>Yu</surname><given-names>Xiaofei</given-names></name><name><surname>Yang</surname><given-names>Maofa</given-names></name></person-group><article-title>Two new species of 
                    <italic>Membranacea</italic> Qin &amp; Zhang from China (Hemiptera, Cicadellidae, Typhlocybinae, Empoascini)
                </article-title><source>Zookeys</source><day>21</day><month>1</month><year>2013</year><volume>2013</volume><issue>260</issue><fpage>77</fpage><lpage>83</lpage><pub-id pub-id-type="doi">10.3897/zookeys.260.4560</pub-id></mixed-citation></tp:treatment-meta><tp:nomenclature><label>Genus</label><tp:taxon-name>
                        <tp:taxon-name-part taxon-name-part-type="genus">Membranacea</tp:taxon-name-part>
                    <object-id xmlns:xlink="http://www.w3.org/1999/xlink" xlink:type="simple">http://species-id.net/wiki/Membranacea</object-id>
								</tp:taxon-name><tp:taxon-authority>Qin &amp; Zhang</tp:taxon-authority><tp:nomenclature-citation-list><tp:nomenclature-citation><tp:taxon-name>Membranacea</tp:taxon-name><comment> Qin &amp; Zhang, 2011, Zootaxa, 2923: 48–58.</comment></tp:nomenclature-citation></tp:nomenclature-citation-list></tp:nomenclature><tp:treatment-sec sec-type="Type species"><title>Type species.</title><p><italic><tp:taxon-name>Membranacea spinata</tp:taxon-name></italic> Qin &amp; Zhang, 2011</p></tp:treatment-sec><tp:treatment-sec sec-type="Description"><title>Description.</title><p>Body robust. Crown rounded at anterior margin, with a median black apical spot; coronal suture distinct, reaching anterior margin of vertex (<xref ref-type="fig" rid="F1">Figs 1</xref><xref ref-type="fig" rid="F2">, 19</xref>). Ocellus present. Face elongated and convex in profile, lateral frontal suture present (<xref ref-type="fig" rid="F1">Figs 2</xref><xref ref-type="fig" rid="F2">, 20</xref>). Pronotum wider and longer than crown (<xref ref-type="fig" rid="F1">Figs 1</xref><xref ref-type="fig" rid="F2">, 19</xref>). Scutellum yellow with basolateral triangles and apex black; scutoscutellar sulcus distinct, not reaching lateral margin of scutellum (<xref ref-type="fig" rid="F1">Figs 1</xref><xref ref-type="fig" rid="F2">, 19</xref>). Forewing rounded apically, apical cells less than one-third total length, RP and MP’ separated at base, both originated from r cell, MP’’+CuA’ from m cell, width of c cell equal with r cell (<xref ref-type="fig" rid="F1">Figs 4</xref><xref ref-type="fig" rid="F2">, 22</xref>). Hindwing with CuA bifurcated, the branching point at or distad of coalescence of CuA with MP’’ (<xref ref-type="fig" rid="F1">Figs 5</xref><xref ref-type="fig" rid="F2">, 23</xref>).</p><p>Male ventral abdominal apodemes well developed, rounded apically, reaching segment IV or V (<xref ref-type="fig" rid="F1">Figs 7</xref><xref ref-type="fig" rid="F2">, 25</xref>). Male pygofer long, dorsal margin strongly concave, lightly sclerotized and less pigmented in basal 2/3 but more sclerotized apically, apex with few rigid microsetae; pygofer appendage absent (<xref ref-type="fig" rid="F1">Figs 9</xref><xref ref-type="fig" rid="F2">, 27</xref>); dorsal bridge short (<xref ref-type="fig" rid="F1">Figs 8</xref><xref ref-type="fig" rid="F2">, 26</xref>). Subgenital plate longer than pygofer (<xref ref-type="fig" rid="F1">Figs 6</xref><xref ref-type="fig" rid="F2">, 24</xref>), basal broad, with an oblique line of macrosetae; outer margin slightly expanded at midlength and bearing few moderately long and stout setae forming the basal group (<xref ref-type="fig" rid="F1">Figs 10</xref><xref ref-type="fig" rid="F2">, 28</xref>). Paramere shorter than pygofer, curved, narrowed from near midlength to apex, laterally with few setae, apex with teeth and sensory pits (<xref ref-type="fig" rid="F1">Figs 14</xref><xref ref-type="fig" rid="F2">, 31</xref>). Aedeagal shaft elongated, curved posteriorly, with symmetrical flanges, gonopore apical on ventral surface; basal apodeme absent; preatrium developed (<xref ref-type="fig" rid="F1">Figs 11, 12, 13, 17, 18</xref><xref ref-type="fig" rid="F2">, 29, 30, 34, 35</xref>). Connective with base broad, apex narrow (<xref ref-type="fig" rid="F1">Figs 16</xref><xref ref-type="fig" rid="F2">, 33</xref>). Anal tube as in <xref ref-type="fig" rid="F1">Figs 15</xref><xref ref-type="fig" rid="F2">, 32</xref>.</p></tp:treatment-sec><tp:treatment-sec sec-type="Distribution"><title>Distribution.</title><p>China (Guizhou, Hubei, Hunan, Shaanxi, Sichuan)</p></tp:treatment-sec><tp:treatment-sec sec-type="Remarks"><title>Remarks.</title><p>This genus is similar to <italic><tp:taxon-name>Alebroides</tp:taxon-name></italic> Matsumura, <italic><tp:taxon-name>Apheliona</tp:taxon-name></italic> Kirkaldy, <italic><tp:taxon-name>Nikkotettix</tp:taxon-name></italic> Matsumura, <italic><tp:taxon-name>Ghauriana</tp:taxon-name></italic> Thapa, <italic><tp:taxon-name>Matsumurama</tp:taxon-name></italic> Thapa, <italic><tp:taxon-name>Bhatasca</tp:taxon-name></italic> Dwora<!--PageBreak-->kowska and <italic><tp:taxon-name>Luodianasca</tp:taxon-name></italic> Qin &amp; Zhang in having veins MP’ and RP in the forewing arising from cell r and CuA in the hindwing branched apically. The genus differs from these genera in the pygofer having the dorsal margin strongly concave with a weekly sclerotized area, and from <italic><tp:taxon-name>Alebroides</tp:taxon-name></italic>, <italic><tp:taxon-name>Apheliona</tp:taxon-name></italic>, <italic><tp:taxon-name>Ghauriana</tp:taxon-name></italic>, <italic><tp:taxon-name>Matsumurama</tp:taxon-name></italic>, <italic><tp:taxon-name>Nikkotettix</tp:taxon-name></italic> in lacking the ventral pygofer appendage. The genus differs from <italic><tp:taxon-name>Bhatasca</tp:taxon-name></italic> in having the basal group setae of the subgenital plate located near the midlength of the dorsal margin and from <italic><tp:taxon-name>Luodianasca</tp:taxon-name></italic> in the absence of ventrally projecting anal tube processes, the abdominal apodemes well developed and the subgenital plate having setae in the basal group. It also differs from <italic><tp:taxon-name>Bhatasca</tp:taxon-name></italic> and <italic><tp:taxon-name>Luodianasca</tp:taxon-name></italic> in having the lateral macrosetae of the subgenital plate arranged in two rows submedially.</p></tp:treatment-sec><tp:treatment-sec sec-type="Key to species (male)"><title>Key to species (male)</title><table-wrap content-type="key" position="anchor" orientation="portrait"><table><tbody><tr><td rowspan="1" colspan="1">1</td><td rowspan="1" colspan="1">Aedeagal shaft with two pairs of flanges (<xref ref-type="fig" rid="F1">Figs 11, 18</xref><xref ref-type="fig" rid="F2">, 29, 34</xref>)</td><td rowspan="1" colspan="1">2</td></tr><tr><td rowspan="1" colspan="1">–</td><td rowspan="1" colspan="1">Aedeagal shaft with a pair of flanges</td><td rowspan="1" colspan="1"><italic><tp:taxon-name>Membranacea unijugata</tp:taxon-name></italic> Qin &amp; Zhang</td></tr><tr><td rowspan="1" colspan="1">2</td><td rowspan="1" colspan="1">Aedeagal shaft with a ventral central spine (<xref ref-type="fig" rid="F1">Figs 6, 11, 12, 13, 17, 18</xref>)</td><td rowspan="1" colspan="1">3</td></tr><tr><td rowspan="1" colspan="1">–</td><td rowspan="1" colspan="1">Aedeagal shaft without ventral central flange (<xref ref-type="fig" rid="F2">Figs 29, 30, 34, 35</xref>)</td><td rowspan="1" colspan="1"> 4</td></tr><tr><td rowspan="1" colspan="1">3</td><td rowspan="1" colspan="1">Aedeagus with ventral central spine near apex (<xref ref-type="fig" rid="F1">Figs 17, 18</xref>)</td><td rowspan="1" colspan="1"><italic><tp:taxon-name>Membranacea spinata</tp:taxon-name></italic> Qin &amp; Zhang</td></tr><tr><td rowspan="1" colspan="1">–</td><td rowspan="1" colspan="1">Aedeagus with ventral central spine at or slightly beyond midlength of shaft (<xref ref-type="fig" rid="F1">Figs 11, 13</xref>)</td><td rowspan="1" colspan="1"><italic><tp:taxon-name>Membranacea hubeiensis</tp:taxon-name></italic> Yu &amp; Yang, sp. n.</td></tr><tr><td rowspan="1" colspan="1">4</td><td rowspan="1" colspan="1">Aedeagus with subapical flanges slightly broader than flanges at midlength of shaft (<xref ref-type="fig" rid="F2">Figs 29, 30</xref>)</td><td rowspan="1" colspan="1"><italic><tp:taxon-name>Membranacea stenoprocessa</tp:taxon-name></italic> Yu &amp; Yang, sp. n.</td></tr><tr><td rowspan="1" colspan="1">–</td><td rowspan="1" colspan="1">Aedeagus with subapical flanges distinctly narrower than flanges at midlength of shaft (<xref ref-type="fig" rid="F2">Figs 34, 35</xref>)</td><td rowspan="1" colspan="1"><italic><tp:taxon-name>Membranacea plana</tp:taxon-name></italic> Qin &amp; Zhang</td></tr></tbody></table></table-wrap></tp:treatment-sec><tp:treatment-sec><!--Section generated to contain objects referenced in tp:taxon-treatment.--><fig id="F1" position="float" orientation="portrait"><label>Figures 1–18.</label><caption><p>1–16 <italic><tp:taxon-name>Membranacea hubeiensis</tp:taxon-name></italic> Yu &amp; Yang,sp. n., <bold>1</bold> head and thorax, dorsal view <bold>2</bold> face <bold>3</bold> head and thorax, lateral view <bold>4</bold> forewing <bold>5</bold> hindwing <bold>6</bold> male terminalia, lateral view <bold>7</bold> male abdominal apodemes <bold>8</bold> male pygofer, dorsal view <bold>9</bold> male pygofer, lateral view <bold>10</bold> subgenital plate, ventral view <bold>11</bold> aedeagus, ventral view <bold>12</bold> aedeagus, lateral view <bold>13</bold> aedeagus, lateroventral view <bold>14</bold> paramere, dorsal view <bold>15</bold> male anal tube, ventral view <bold>16</bold> connective <bold>17–18</bold> <italic><tp:taxon-name>Membranacea spinata</tp:taxon-name></italic> Qin &amp; Zhang <bold>17</bold> aedeagus, lateral view <bold>18</bold> aedeagus, ventral view. Figs <bold>17</bold> and <bold>18</bold> from Qin, Liu &amp; Zhang, 2011</p></caption><graphic xmlns:xlink="http://www.w3.org/1999/xlink" xlink:href="ZooKeys-260-077-g001.jpg" position="float" orientation="portrait" xlink:type="simple"/></fig><fig id="F2" position="float" orientation="portrait"><label>Figures 19–35.</label><caption><p><bold>19–33</bold> <italic><tp:taxon-name>Membranacea stenoprocessa</tp:taxon-name></italic> Yu &amp; Yang, sp. n., <bold>19</bold> head and thorax, dorsal view <bold>20</bold> face <bold>21</bold> head and thorax, lateral view <bold>22</bold> forewing <bold>23</bold> hindwing <bold>24</bold> male terminalia, lateral view <bold>25</bold> male abdominal apodemes <bold>26</bold> male pygofer, dorsal view <bold>27</bold> male pygofer, lateral view <bold>28</bold> subgenital plate, ventral view <bold>29</bold> aedeagus, ventral view <bold>30</bold> aedeagus, lateral view <bold>31</bold> paramere, dorsal view <bold>32</bold> male anal tube, ventral view <bold>33</bold> connective <bold>34–35</bold> <italic><tp:taxon-name>Membranacea plana</tp:taxon-name></italic> Qin &amp; Zhang <bold>34</bold> aedeagus, ventral view <bold>35</bold> aedeagus, lateral view. Figs <bold>34</bold> and <bold>35</bold> from Qin, Liu &amp; Zhang, 2011.</p></caption><graphic xmlns:xlink="http://www.w3.org/1999/xlink" xlink:href="ZooKeys-260-077-g002.jpg" position="float" orientation="portrait" xlink:type="simple"/></fig></tp:treatment-sec></tp:taxon-treatment>
