# Supplementary material for: Two new species of Membranacea Qin & Zhang from China (Hemiptera, Cicadellidae, Typhlocybinae, Empoascini)
Source: Zookeys. 2013 Jan 21;(260):77–83. doi: 10.3897/zookeys.260.4560 (PMC3591777; doi:10.3897/zookeys.260.4560)
Supplement: XML Treatment for Membranacea hubeiensis [file zookeys.260.4560-treatment2.xml]

<!DOCTYPE tp:taxon-treatment
  PUBLIC "-//TaxonX//DTD Taxonomic Treatment Publishing DTD v0 20100105//EN" "tax-treatment-NSO.dtd">
<tp:taxon-treatment xmlns:tp="http://www.plazi.org/taxpub"><tp:treatment-meta><mixed-citation publication-type="journal"><person-group><name><surname>Yu</surname><given-names>Xiaofei</given-names></name><name><surname>Yang</surname><given-names>Maofa</given-names></name></person-group><article-title>Two new species of 
                    <italic>Membranacea</italic> Qin &amp; Zhang from China (Hemiptera, Cicadellidae, Typhlocybinae, Empoascini)
                </article-title><source>Zookeys</source><day>21</day><month>1</month><year>2013</year><volume>2013</volume><issue>260</issue><fpage>77</fpage><lpage>83</lpage><pub-id pub-id-type="doi">10.3897/zookeys.260.4560</pub-id></mixed-citation></tp:treatment-meta><tp:nomenclature><tp:taxon-name>
                        <tp:taxon-name-part taxon-name-part-type="genus">Membranacea</tp:taxon-name-part>
                        <tp:taxon-name-part taxon-name-part-type="species">hubeiensis</tp:taxon-name-part>
                    <object-id xmlns:xlink="http://www.w3.org/1999/xlink" xlink:type="simple">urn:lsid:zoobank.org:act:798AFF17-4227-4ADE-9DB5-7DA56F59BA11</object-id>
								<object-id xmlns:xlink="http://www.w3.org/1999/xlink" xlink:type="simple">http://species-id.net/wiki/Membranacea_hubeiensis</object-id>
								</tp:taxon-name><tp:taxon-authority>Yu &amp; Yang</tp:taxon-authority><tp:taxon-status xmlns:xlink="http://www.w3.org/1999/xlink" xlink:type="simple">sp. n.</tp:taxon-status><xref ref-type="fig" rid="F1">Figs 1–16</xref></tp:nomenclature><tp:treatment-sec sec-type="Description"><title>Description.</title><p>Length, male 4.1–4.3mm.</p><p>General color reddish to yellowish orange. Eyes dark. Ocellus on anterior margin of crown, light brownish. Coronal suture brown margined with cream and with a yellowish brown spot on each side (<xref ref-type="fig" rid="F1">Fig. 1</xref>). Face orange, paler on gena; some specimens with brownish stripe on anteclypeus (<xref ref-type="fig" rid="F1">Figs 2, 3</xref>). Pronotum reddish orange centrally and posteriorly, with a median yellowish patch at anterior margin (<xref ref-type="fig" rid="F1">Fig. 1</xref>). Scutellum yellow with basolateral triangles black margined with reddish orange; apex and sometimes a stripe medially, black (<xref ref-type="fig" rid="F1">Fig. 1</xref>). Forewing reddish orange, semi-transparent in basal 2/3 and yellowish, hyaline in apical 1/3. Abdomen brownish. Legs yellow except midlength of hind tibia, brownish.</p><p><!--PageBreak--><!--PageBreak-->Ventral male abdominal apodemes broad, reaching segment IV or V, margins parallel or slightly divergent (<xref ref-type="fig" rid="F1">Fig. 7</xref>). Pygofer with dorsal margin strongly concave, apex finger-like with few microsetae; dorsal bridge less than one-third of total length of pygofer (<xref ref-type="fig" rid="F1">Figs 8, 9</xref>). Subgenital plate broad, with an oblique line of ca. 14 macrosetae and ca. 40 microsetae in 4 irregular rows; outer margin slightly expanded at midlength and bearing five moderately long and stout setae forming the basal group (<xref ref-type="fig" rid="F1">Fig. 10</xref>). Paramere narrowed from near midlength to apex, curved laterally with ca. 9 fine setae, apex with teeth and sensory pits (<xref ref-type="fig" rid="F1">Fig. 14</xref>). Aedeagal shaft elongated, curved posteriorly, subapically with a flange on each side and a narrower flange each side of a single central spine on ventral surface (<xref ref-type="fig" rid="F1">Figs 11, 12, 13</xref>); preatrium nearly half length of shaft (<xref ref-type="fig" rid="F1">Figs 11, 13</xref>). Connective with base broad, apex narrow, apical margin deeply emarginate (<xref ref-type="fig" rid="F1">Fig. 16</xref>).</p></tp:treatment-sec><tp:treatment-sec sec-type="Type material"><title>Type material.</title><p>Holotype, male, Houhe Natural Reserve, Wufeng City, Hubei Province, 27 July 2010, coll. Xiaofei Yu. Paratypes: 22 males, same data as holotype.</p></tp:treatment-sec><tp:treatment-sec sec-type="Etymology"><title>Etymology.</title><p>The new species is named after its type locality: Hubei.</p></tp:treatment-sec><tp:treatment-sec sec-type="Remarks"><title>Remarks.</title><p>The new species is similar to <italic><tp:taxon-name>Membranacea spinata</tp:taxon-name></italic> Qin &amp; Zhang, 2011, but can be distinguished from the latter by the different configuration of the aedeagal processes (compare <xref ref-type="fig" rid="F1">Figs 11–13</xref> with <xref ref-type="fig" rid="F1">17, 18</xref>) and by the more pointed apex of the male pygofer (<xref ref-type="fig" rid="F1">Fig. 9</xref>).</p><fig id="F1" position="float" orientation="portrait"><label>Figures 1–18.</label><caption><p>1–16 <italic><tp:taxon-name>Membranacea hubeiensis</tp:taxon-name></italic> Yu &amp; Yang,sp. n., <bold>1</bold> head and thorax, dorsal view <bold>2</bold> face <bold>3</bold> head and thorax, lateral view <bold>4</bold> forewing <bold>5</bold> hindwing <bold>6</bold> male terminalia, lateral view <bold>7</bold> male abdominal apodemes <bold>8</bold> male pygofer, dorsal view <bold>9</bold> male pygofer, lateral view <bold>10</bold> subgenital plate, ventral view <bold>11</bold> aedeagus, ventral view <bold>12</bold> aedeagus, lateral view <bold>13</bold> aedeagus, lateroventral view <bold>14</bold> paramere, dorsal view <bold>15</bold> male anal tube, ventral view <bold>16</bold> connective <bold>17–18</bold> <italic><tp:taxon-name>Membranacea spinata</tp:taxon-name></italic> Qin &amp; Zhang <bold>17</bold> aedeagus, lateral view <bold>18</bold> aedeagus, ventral view. Figs <bold>17</bold> and <bold>18</bold> from Qin, Liu &amp; Zhang, 2011</p></caption><graphic xmlns:xlink="http://www.w3.org/1999/xlink" xlink:href="ZooKeys-260-077-g001.jpg" position="float" orientation="portrait" xlink:type="simple"/></fig></tp:treatment-sec></tp:taxon-treatment>
